# Supplementary material for: Five Different Artemisia L. Species Ethanol Extracts’ Phytochemical Composition and Their Antimicrobial and Nematocide Activity
Source: Int J Mol Sci. 2023 Sep 21;24(18):14372. doi: 10.3390/ijms241814372 (PMC10532408; doi:10.3390/ijms241814372)
Supplement: Supplementary file 1 [file ijms-24-14372-s001.zip]

Archive with 1 entries (1 files):
- ijms-2587775-supplementary.pdf
